# Supplementary material for: Bioprospecting of Selected Species of Polypore Fungi from the Western Balkans
Source: Molecules. 2024 Jan 8;29(2):314. doi: 10.3390/molecules29020314 (PMC10819588; doi:10.3390/molecules29020314)
Supplement: Supplementary file 1 [file molecules-29-00314-s001.zip]

Archive with 1 entries (1 files):
- molecules-2764930-supplementary.pdf
